# Supplementary material for: Beyond Screen Time: A Measurement Framework for Behavioral Exposures in Childhood Myopia
Source: Life (Basel). 2026 Jul 16;16(7):1178. doi: 10.3390/life16071178 (PMC13413134; doi:10.3390/life16071178)
Supplement: Supplementary file 1 [file life-16-01178-s001.zip]

Archive with 1 entries (1 files):
- life-4418082-supplementary.pdf
